# Supplementary material for: The first record of the millipede genus Streptogonopus Attems, 1914 from Vietnam, with description of a new species (Diplopoda, Polydesmida, Paradoxosomatidae)
Source: Zookeys. 2016 Jun 29;(601):111–8. doi: 10.3897/zookeys.601.9165 (PMC4978082; doi:10.3897/zookeys.601.9165)
Supplement: XML Treatment for Streptogonopus [file zookeys.601.9165-treatment1.xml]

<!DOCTYPE tp:taxon-treatment
  PUBLIC "-//TaxonX//DTD Taxonomic Treatment Publishing DTD v0 20100105//EN" "tax-treatment-NSO.dtd">
<tp:taxon-treatment xmlns:tp="http://www.plazi.org/taxpub"><tp:treatment-meta><kwd-group><label>Taxon classification</label><kwd><named-content content-type="kingdom">Animalia</named-content></kwd><kwd><named-content content-type="order">Polydesmida</named-content></kwd><kwd><named-content content-type="family">Paradoxosomatidae</named-content></kwd></kwd-group><mixed-citation publication-type="journal"><person-group><name><surname>Nguyen</surname><given-names>Anh D.</given-names></name><name><surname>Jang</surname><given-names>Kuem-Hee</given-names></name><name><surname>Hwang</surname><given-names>Ui-Wook</given-names></name></person-group><article-title>The first record of the millipede genus <italic><tp:taxon-name><tp:taxon-name-part taxon-name-part-type="genus">Streptogonopus</tp:taxon-name-part></tp:taxon-name></italic> Attems, 1914 from Vietnam, with description of a new species (<tp:taxon-name><tp:taxon-name-part taxon-name-part-type="class">Diplopoda</tp:taxon-name-part></tp:taxon-name>, <tp:taxon-name><tp:taxon-name-part taxon-name-part-type="order">Polydesmida</tp:taxon-name-part></tp:taxon-name>, <tp:taxon-name><tp:taxon-name-part taxon-name-part-type="family">Paradoxosomatidae</tp:taxon-name-part></tp:taxon-name>)</article-title><source>Zookeys</source><day>29</day><month>6</month><year>2016</year><volume>2016</volume><issue>601</issue><fpage>111</fpage><lpage>118</lpage><pub-id pub-id-type="doi">10.3897/zookeys.601.9165</pub-id></mixed-citation></tp:treatment-meta><tp:nomenclature><label>Genus</label><tp:taxon-name>
              <tp:taxon-name-part taxon-name-part-type="genus">Streptogonopus</tp:taxon-name-part>
            </tp:taxon-name><tp:taxon-authority>Attems, 1914</tp:taxon-authority><tp:nomenclature-citation-list><tp:nomenclature-citation><tp:taxon-name>
                  <tp:taxon-name-part taxon-name-part-type="genus">Streptogonopus</tp:taxon-name-part>
                </tp:taxon-name><comment>Attems, 1914: 219; <xref ref-type="bibr" rid="B2">Attems 1929</xref>: 271; <xref ref-type="bibr" rid="B3">Attems 1931</xref>: 113; <xref ref-type="bibr" rid="B4">Attems 1936</xref>: 215-216; <xref ref-type="bibr" rid="B5">Attems 1937</xref>: 146-147; <xref ref-type="bibr" rid="B10">Jeekel 1956</xref>: 76; <xref ref-type="bibr" rid="B11">Jeekel 1968</xref>: 84, 111; <xref ref-type="bibr" rid="B6">Golovatch 2000</xref>: 218; <xref ref-type="bibr" rid="B12">Jeekel 2004</xref>: 15-16; <xref ref-type="bibr" rid="B7">Golovatch 2009</xref>: 4; <xref ref-type="bibr" rid="B15">Nguyen and Sierwald 2013</xref>: 1315.</comment></tp:nomenclature-citation></tp:nomenclature-citation-list></tp:nomenclature><tp:treatment-sec sec-type="type species"><title>Type species.</title><p>
            <italic><tp:taxon-name><tp:taxon-name-part taxon-name-part-type="genus">Strongylosoma</tp:taxon-name-part> <tp:taxon-name-part taxon-name-part-type="species">contortipes</tp:taxon-name-part></tp:taxon-name></italic> Attems, 1898, by original designation.</p></tp:treatment-sec><tp:treatment-sec sec-type="diagnosis"><title>Diagnosis.</title><p>
            <xref ref-type="bibr" rid="B12">Jeekel (2004)</xref> stated that the genus can be recognised by the paraterga being small or completely reduced; the gonopod femorite erect, narrow at the base and widening abruptly; demarcation between femorite and postfemoral region present; the solenomere and solenophore twisted one or two times; and the solenomere completely sheathed by solenophore.</p></tp:treatment-sec><tp:treatment-sec sec-type="remarks"><title>Remarks.</title><p>The genus can be separated into two small groups based on the absence or presence of paraterga. The former group contains <italic><tp:taxon-name><tp:taxon-name-part taxon-name-part-type="genus">Streptogonopus</tp:taxon-name-part> <tp:taxon-name-part taxon-name-part-type="species">jerdani</tp:taxon-name-part></tp:taxon-name></italic> and <italic><tp:taxon-name><tp:taxon-name-part taxon-name-part-type="genus">Streptogonopus</tp:taxon-name-part> <tp:taxon-name-part taxon-name-part-type="species">degerboelae</tp:taxon-name-part></tp:taxon-name></italic>, the latter comprises <italic><tp:taxon-name><tp:taxon-name-part taxon-name-part-type="genus">Streptogonopus</tp:taxon-name-part> <tp:taxon-name-part taxon-name-part-type="species">neglectus</tp:taxon-name-part></tp:taxon-name></italic>, <italic><tp:taxon-name><tp:taxon-name-part taxon-name-part-type="genus">Streptogonopus</tp:taxon-name-part> <tp:taxon-name-part taxon-name-part-type="species">phipsoni</tp:taxon-name-part></tp:taxon-name></italic>, and <italic><tp:taxon-name><tp:taxon-name-part taxon-name-part-type="genus">Streptogonopus</tp:taxon-name-part> <tp:taxon-name-part taxon-name-part-type="species">nitens</tp:taxon-name-part></tp:taxon-name></italic>.</p></tp:treatment-sec><ref-list><ref id="B2"><mixed-citation xmlns:xlink="http://www.w3.org/1999/xlink" xlink:type="simple">
          <person-group><name name-style="western"><surname>Attems</surname><given-names>C</given-names></name></person-group> (<year>1929</year>) <article-title>Diplopoden des Belgischen Congo. I. <tp:taxon-name><tp:taxon-name-part taxon-name-part-type="superfamily">Polydesmoidea</tp:taxon-name-part></tp:taxon-name>.</article-title> <source>Revue de Zoologie et de Botanique Africaines</source> <volume>17</volume>(<issue>3</issue>): <fpage>253</fpage>–<lpage>378</lpage>.</mixed-citation></ref><ref id="B3"><mixed-citation xmlns:xlink="http://www.w3.org/1999/xlink" xlink:type="simple">
          <person-group><name name-style="western"><surname>Attems</surname><given-names>C</given-names></name></person-group> (<year>1931</year>) <article-title>Die Familie <tp:taxon-name><tp:taxon-name-part taxon-name-part-type="family">Leptodesmidae</tp:taxon-name-part></tp:taxon-name> und andere Polydesmiden.</article-title> <source>Zoologica</source> <volume>30</volume>(<issue>79</issue>): <fpage>1</fpage>–<lpage>149</lpage>.</mixed-citation></ref><ref id="B4"><mixed-citation xmlns:xlink="http://www.w3.org/1999/xlink" xlink:type="simple">
          <person-group><name name-style="western"><surname>Attems</surname><given-names>C</given-names></name></person-group> (<year>1936</year>) <article-title><tp:taxon-name><tp:taxon-name-part taxon-name-part-type="class">Diplopoda</tp:taxon-name-part></tp:taxon-name> of India.</article-title> <source>Memoirs of the Indian Museum</source> <volume>11</volume>: <fpage>133</fpage>–<lpage>323</lpage>.</mixed-citation></ref><ref id="B5"><mixed-citation xmlns:xlink="http://www.w3.org/1999/xlink" xlink:type="simple">
          <person-group><name name-style="western"><surname>Attems</surname><given-names>C</given-names></name></person-group> (<year>1937</year>) <article-title><tp:taxon-name><tp:taxon-name-part taxon-name-part-type="subphylum">Myriapoda</tp:taxon-name-part></tp:taxon-name>. 3. <tp:taxon-name><tp:taxon-name-part taxon-name-part-type="superfamily">Polydesmoidea</tp:taxon-name-part></tp:taxon-name>. I. Fam. <tp:taxon-name><tp:taxon-name-part taxon-name-part-type="family">Strongylosomidae</tp:taxon-name-part></tp:taxon-name>.</article-title> <source>Das Tierreich</source> <volume>68</volume>: <fpage>1</fpage>–<lpage>300</lpage>.</mixed-citation></ref><ref id="B10"><mixed-citation xmlns:xlink="http://www.w3.org/1999/xlink" xlink:type="simple">
          <person-group><name name-style="western"><surname>Jeekel</surname><given-names>CAW</given-names></name></person-group> (<year>1956</year>) <article-title>Milliped Miscellany – Part III.</article-title> <source>Beaufortia</source> <volume>5</volume>(<issue>51</issue>): <fpage>73</fpage>–<lpage>99</lpage>.</mixed-citation></ref><ref id="B11"><mixed-citation xmlns:xlink="http://www.w3.org/1999/xlink" xlink:type="simple">
          <person-group><name name-style="western"><surname>Jeekel</surname><given-names>CAW</given-names></name></person-group> (<year>1968</year>) <source>On the classification and geographical distribution of the family <tp:taxon-name><tp:taxon-name-part taxon-name-part-type="family">Paradoxosomatidae</tp:taxon-name-part></tp:taxon-name> (<tp:taxon-name><tp:taxon-name-part taxon-name-part-type="class">Diplopoda</tp:taxon-name-part></tp:taxon-name>, <tp:taxon-name><tp:taxon-name-part taxon-name-part-type="order">Polydesmida</tp:taxon-name-part></tp:taxon-name>).</source> <publisher-name>Bronder-Offset Rotterdam</publisher-name>, <publisher-loc>privately published</publisher-loc>, <size units="page">162 pp</size>.</mixed-citation></ref><ref id="B6"><mixed-citation xmlns:xlink="http://www.w3.org/1999/xlink" xlink:type="simple">
          <person-group><name name-style="western"><surname>Golovatch</surname><given-names>SI</given-names></name></person-group> (<year>2000</year>) <article-title>On several new or poorly-known Oriental <tp:taxon-name><tp:taxon-name-part taxon-name-part-type="family">Paradoxosomatidae</tp:taxon-name-part></tp:taxon-name> (<tp:taxon-name><tp:taxon-name-part taxon-name-part-type="class">Diplopoda</tp:taxon-name-part></tp:taxon-name>: <tp:taxon-name><tp:taxon-name-part taxon-name-part-type="order">Polydesmida</tp:taxon-name-part></tp:taxon-name>), VII.</article-title> <source><tp:taxon-name><tp:taxon-name-part taxon-name-part-type="phylum">Arthropoda</tp:taxon-name-part></tp:taxon-name> Selecta</source> <volume>8</volume>(<issue>4</issue>): <fpage>215</fpage>–<lpage>220</lpage>.</mixed-citation></ref><ref id="B12"><mixed-citation xmlns:xlink="http://www.w3.org/1999/xlink" xlink:type="simple">
          <person-group><name name-style="western"><surname>Jeekel</surname><given-names>CAW</given-names></name></person-group> (<year>2004</year>) <article-title>African <tp:taxon-name><tp:taxon-name-part taxon-name-part-type="family">Paradoxosomatidae</tp:taxon-name-part></tp:taxon-name>, 2: tribe <tp:taxon-name><tp:taxon-name-part taxon-name-part-type="tribe">Xanthodesmini</tp:taxon-name-part></tp:taxon-name> (<tp:taxon-name><tp:taxon-name-part taxon-name-part-type="class">Diplopoda</tp:taxon-name-part></tp:taxon-name>, <tp:taxon-name><tp:taxon-name-part taxon-name-part-type="order">Polydesmida</tp:taxon-name-part></tp:taxon-name>).</article-title> <source>Myriapod Memoranda</source> <volume>7</volume>: <fpage>5</fpage>–<lpage>42</lpage>. <ext-link xlink:type="simple" ext-link-type="uri" xlink:href="http://www.repository.naturalis.nl/document/548571">http://www.repository.naturalis.nl/document/548571</ext-link></mixed-citation></ref><ref id="B7"><mixed-citation xmlns:xlink="http://www.w3.org/1999/xlink" xlink:type="simple">
          <person-group><name name-style="western"><surname>Golovatch</surname><given-names>SI</given-names></name></person-group> (<year>2009</year>) <article-title>On several new or poorly-known Oriental <tp:taxon-name><tp:taxon-name-part taxon-name-part-type="family">Paradoxosomatidae</tp:taxon-name-part></tp:taxon-name> (<tp:taxon-name><tp:taxon-name-part taxon-name-part-type="class">Diplopoda</tp:taxon-name-part></tp:taxon-name>: <tp:taxon-name><tp:taxon-name-part taxon-name-part-type="order">Polydesmida</tp:taxon-name-part></tp:taxon-name>), VIII.</article-title> <source><tp:taxon-name><tp:taxon-name-part taxon-name-part-type="phylum">Arthropoda</tp:taxon-name-part></tp:taxon-name> Selecta</source> <volume>18</volume>(<issue>1/2</issue>): <fpage>1</fpage>–<lpage>7</lpage>. <ext-link xlink:type="simple" ext-link-type="uri" xlink:href="http://kmkjournals.com/journals/AS/AS_Index_Volumes/AS_18/AS_18_1_001_007_Golovatch">http://kmkjournals.com/journals/AS/AS_Index_Volumes/AS_18/AS_18_1_001_007_Golovatch</ext-link></mixed-citation></ref><ref id="B15"><mixed-citation xmlns:xlink="http://www.w3.org/1999/xlink" xlink:type="simple">
          <person-group><name name-style="western"><surname>Nguyen</surname><given-names>AD</given-names></name><name name-style="western"><surname>Sierwald</surname><given-names>P</given-names></name></person-group> (<year>2013</year>) <article-title>A worldwide catalog of the family <tp:taxon-name><tp:taxon-name-part taxon-name-part-type="family">Paradoxosomatidae</tp:taxon-name-part></tp:taxon-name> Daday, 1889 (<tp:taxon-name><tp:taxon-name-part taxon-name-part-type="class">Diplopoda</tp:taxon-name-part></tp:taxon-name>: <tp:taxon-name><tp:taxon-name-part taxon-name-part-type="order">Polydesmida</tp:taxon-name-part></tp:taxon-name>).</article-title> <source>CheckList</source> <volume>9</volume>(<issue>6</issue>): <fpage>1132</fpage>–<lpage>1353</lpage>. doi: <ext-link xlink:type="simple" ext-link-type="doi" xlink:href="10.15560/9.6.1132">10.15560/9.6.1132</ext-link></mixed-citation></ref></ref-list></tp:taxon-treatment>
