# Supplementary material for: The first record of the millipede genus Streptogonopus Attems, 1914 from Vietnam, with description of a new species (Diplopoda, Polydesmida, Paradoxosomatidae)
Source: Zookeys. 2016 Jun 29;(601):111–8. doi: 10.3897/zookeys.601.9165 (PMC4978082; doi:10.3897/zookeys.601.9165)
Supplement: XML Treatment for Streptogonopus montanus [file zookeys.601.9165-treatment2.xml]

<!DOCTYPE tp:taxon-treatment
  PUBLIC "-//TaxonX//DTD Taxonomic Treatment Publishing DTD v0 20100105//EN" "tax-treatment-NSO.dtd">
<tp:taxon-treatment xmlns:tp="http://www.plazi.org/taxpub"><tp:treatment-meta><kwd-group><label>Taxon classification</label><kwd><named-content content-type="kingdom">Animalia</named-content></kwd><kwd><named-content content-type="order">Polydesmida</named-content></kwd><kwd><named-content content-type="family">Paradoxosomatidae</named-content></kwd></kwd-group><mixed-citation publication-type="journal"><person-group><name><surname>Nguyen</surname><given-names>Anh D.</given-names></name><name><surname>Jang</surname><given-names>Kuem-Hee</given-names></name><name><surname>Hwang</surname><given-names>Ui-Wook</given-names></name></person-group><article-title>The first record of the millipede genus <italic><tp:taxon-name><tp:taxon-name-part taxon-name-part-type="genus">Streptogonopus</tp:taxon-name-part></tp:taxon-name></italic> Attems, 1914 from Vietnam, with description of a new species (<tp:taxon-name><tp:taxon-name-part taxon-name-part-type="class">Diplopoda</tp:taxon-name-part></tp:taxon-name>, <tp:taxon-name><tp:taxon-name-part taxon-name-part-type="order">Polydesmida</tp:taxon-name-part></tp:taxon-name>, <tp:taxon-name><tp:taxon-name-part taxon-name-part-type="family">Paradoxosomatidae</tp:taxon-name-part></tp:taxon-name>)</article-title><source>Zookeys</source><day>29</day><month>6</month><year>2016</year><volume>2016</volume><issue>601</issue><fpage>111</fpage><lpage>118</lpage><pub-id pub-id-type="doi">10.3897/zookeys.601.9165</pub-id></mixed-citation></tp:treatment-meta><tp:nomenclature><tp:taxon-name>
              <tp:taxon-name-part taxon-name-part-type="genus">Streptogonopus</tp:taxon-name-part>
              <tp:taxon-name-part taxon-name-part-type="species">montanus</tp:taxon-name-part>
              <object-id xmlns:xlink="http://www.w3.org/1999/xlink" content-type="zoobank" xlink:type="simple">http://zoobank.org/DD5ECD19-5548-4BF2-964D-E59BB69ADFE1</object-id>
            </tp:taxon-name><tp:taxon-status xmlns:xlink="http://www.w3.org/1999/xlink" xlink:type="simple">sp. n.</tp:taxon-status><xref ref-type="fig" rid="F1">Figs 1</xref><xref ref-type="fig" rid="F2">, 2</xref><xref ref-type="fig" rid="F3">, 3</xref><!--PageBreak--></tp:nomenclature><tp:treatment-sec sec-type="material"><title>Material examined.</title><p>
            <italic>Holotype</italic>: 1 male (<bold><abbrev xmlns:xlink="http://www.w3.org/1999/xlink" content-type="institution" xlink:title="Institute of Ecology and Biological Resources" xlink:type="simple">IEBR</abbrev>-Myr 131H</bold>) Vietnam, Kon Tum Prov., Ngoc Linh Mts. (<named-content xmlns:xlink="http://www.w3.org/1999/xlink" content-type="dwc:verbatimCoordinates" xlink:type="simple"><named-content content-type="geo-json" specific-use="{&#34;type&#34;:&#34;Point&#34;,&#34;coordinates&#34;:[107.975,15.069167]}" xlink:type="simple">107°58'30"E; 15°04'09"N</named-content></named-content>), primary forest, 1,900 m a.s.l., pitfall traps, 29 March – 4 April 2006, leg. Nguyen A.D.</p><p>
            <italic>Paratypes</italic>: 1 female (<bold><abbrev xmlns:xlink="http://www.w3.org/1999/xlink" content-type="institution" xlink:title="Institute of Ecology and Biological Resources" xlink:type="simple">IEBR</abbrev>-Myr 131P</bold>) same data as holotype; 1 male (<bold><abbrev xmlns:xlink="http://www.w3.org/1999/xlink" content-type="institution" xlink:title="Institute of Ecology and Biological Resources" xlink:type="simple">IEBR</abbrev>-Myr 145</bold>) same locality, but 1,900–2,100 m a.s.l., 21 March–9 April 2006; 2 males, 1 juvenile (<bold><abbrev xmlns:xlink="http://www.w3.org/1999/xlink" content-type="institution" xlink:title="Institute of Ecology and Biological Resources" xlink:type="simple">IEBR</abbrev>-Myr 132</bold>) same locality, but 1,800 m a.s.l., pitfall traps, 20–26 March 2006, all leg. Nguyen A.D.</p></tp:treatment-sec><tp:treatment-sec sec-type="diagnosis"><title>Diagnosis.</title><p>This species is recognised by the gonopod femorite grooved mesally, slightly curved and expanded distally, without processes; solenophore and solenomere coiled twice, equal in length. Solenophore with a small spine at ½ its length.</p></tp:treatment-sec><tp:treatment-sec sec-type="etymology"><title>Etymology.</title><p>“<italic>montanus</italic>”, an adjective to emphasise that the species has been found in a mountainous region.</p></tp:treatment-sec><tp:treatment-sec sec-type="description"><title>Description.</title><p>Length 26.7–28.2 mm (male) and 30 mm (female). Width of midbody pro- and metazonae 2.3–2.5 mm (male), 2.8 mm (female) and 2.7–2.9 mm (male), 3.1 mm (female), respectively.</p><p>Coloration (Fig. <xref ref-type="fig" rid="F1">1A–B, D</xref>): body generally castaneous or reddish brown, except legs, antenna and sterna somewhat brownish yellow.</p><fig id="F1" position="float" orientation="portrait"><label>Figure 1.</label><caption><p>
          <italic><tp:taxon-name><tp:taxon-name-part taxon-name-part-type="genus">Streptogonopus</tp:taxon-name-part> <tp:taxon-name-part taxon-name-part-type="species">montanus</tp:taxon-name-part></tp:taxon-name></italic> sp. n., holotype; anterior segments, lateral view (<bold>A</bold>), dorsal view (<bold>B</bold>), ventral view (<bold>C</bold>); posterior segments, dorsal view (<bold>D</bold>), ventral view (<bold>E</bold>); telson, ventral view (<bold>F</bold>); sternal processes between coxae of legpair 4, subventral view (<bold>G</bold>). Scale bar = 1 mm. For abbreviations see text.</p></caption><graphic xmlns:xlink="http://www.w3.org/1999/xlink" xlink:href="zookeys-601-111-g001.jpg" position="float" orientation="portrait" xlink:type="simple" id="oo_94041.jpg"/></fig><p>Head subequal to collum in width; clypeolabrum modestly setose. Epicranial suture distinct. Antennae slender and long, reaching the end of segment 4 when stretched posteriorly. Antennomere 2=3=4=5=6&gt;1&gt;7 in length.</p><p>Collum (Fig. <xref ref-type="fig" rid="F1">1B</xref>) somewhat narrower than segment 2 in width. Surface dull and weakly wrinkled, with three rows of 4+4, 4+4 and 2+2 setae. Transverse sulcus absent. Axial line thin and evident. Paraterga modestly developed, subtriangular with broadly rounded anterior corner.</p><p>In width, segment 3&lt;4&lt;2=5–16, thereafter gradually tapering towards telson (Figs <xref ref-type="fig" rid="F1">1B</xref>, <xref ref-type="fig" rid="F1">1D</xref>). Prozonae shagreened. Metaterga dull, somewhat rugose with short longitudinal wrinkles, and with a row of 3+3 setae near anterior margin and a row of 3(4)+3(4) small knobs near posterior margin. Transverse sulcus starting present on metatergum 5, rather broad, not reaching base of paraterga, neither striolate nor beaded at bottom. <!--PageBreak-->Constriction between pro- and metazonae wide, striolate at bottom. Pleura with dense microgranulation. Pleurosternal carinae well developed on segments 2–7, reduced as a small caudal denticle on segments 8–14, then missing on subsequent segments.</p><p>Paraterga (<bold>pa</bold>) (Fig. <xref ref-type="fig" rid="F1">1A–B, D</xref>) modestly developed, wing-shaped, set lower than metatergal surface. Caudolateral corner pointed, spiniform on caudal segments. Paraterga surpassing posterior contour of metaterga, but not reaching next metaterga. Calluses very small, somewhat wanting on poreless paraterga, with a long seta laterally. Ozopores (<bold>oz</bold>) located near caudolateral corner of paraterga 5, 7, 9–10, 12–13, 15–19.</p><p>Epiproct (<bold>ep</bold>) (Fig. <xref ref-type="fig" rid="F1">1D, E–F</xref>) long, but broadly truncated, with four spinnerets at tip. Hypoproct (<bold>hp</bold>) roundly triangular, with two separated, distolateral, setiferous knobs.</p><p>Sterna (Figs <xref ref-type="fig" rid="F1">1C</xref>, <xref ref-type="fig" rid="F1">1E</xref>) moderately setose, without modifications except sternum 5 with two independent setiferous projections between coxae of legpair 4 (Fig. <xref ref-type="fig" rid="F1">1G</xref>).</p><p>Legs (Figs <xref ref-type="fig" rid="F1">1A–E</xref>) thin and slender, about 1.3 times as long as midbody height. Prefemora not swollen. Femora without modification. Tarsal brushes present only on pre-gonopodal legs.</p><p>Gonopods relatively simple (Figs <xref ref-type="fig" rid="F2">2</xref>–<xref ref-type="fig" rid="F3">3</xref>). Coxite long, subcylindrical; distoventral part sparsely setose. Prefemorite (<bold>pref</bold>) densely setose, separated laterally from femorite by transverse sulcus. Femorite (<bold>fe</bold>) grooved mesally, slightly curved and expanded distad, <!--PageBreak--><!--PageBreak-->with distolateral processes (<bold>dp</bold>); demarcated laterally from the postfemoral region (= solenophore) by an oblique sulcus. <abbrev xmlns:xlink="http://www.w3.org/1999/xlink" xlink:type="simple"><def><p>Solenophore </p></def>(sph)</abbrev> and <abbrev xmlns:xlink="http://www.w3.org/1999/xlink" xlink:type="simple"><def><p>solenomere </p></def>(sl)</abbrev> coiled more or less twice, equal in length. Solenophore with a <abbrev xmlns:xlink="http://www.w3.org/1999/xlink" xlink:type="simple"><def><p>small spine </p></def>(sp)</abbrev> at half its length. <abbrev xmlns:xlink="http://www.w3.org/1999/xlink" xlink:type="simple"><def><p>Seminal groove </p></def>(sg)</abbrev> running mesodorsad entirely mesally on femorite before entering the flagelliform solenomere.</p><fig id="F2" position="float" orientation="portrait"><label>Figure 2.</label><caption><p>
          <italic><tp:taxon-name><tp:taxon-name-part taxon-name-part-type="genus">Streptogonopus</tp:taxon-name-part> <tp:taxon-name-part taxon-name-part-type="species">montanus</tp:taxon-name-part></tp:taxon-name></italic> sp. n., holotype, left gonopod, mesal view (<bold>A</bold>), subventral view (<bold>B</bold>). For abbreviations see text.</p></caption><graphic xmlns:xlink="http://www.w3.org/1999/xlink" xlink:href="zookeys-601-111-g002.jpg" position="float" orientation="portrait" xlink:type="simple" id="oo_94042.jpg"/></fig><fig id="F3" position="float" orientation="portrait"><label>Figure 3.</label><caption><p>
          <italic><tp:taxon-name><tp:taxon-name-part taxon-name-part-type="genus">Streptogonopus</tp:taxon-name-part> <tp:taxon-name-part taxon-name-part-type="species">montanus</tp:taxon-name-part></tp:taxon-name></italic> sp. n., holotype, left gonopod, ventral view (<bold>A</bold>), dorsal view (<bold>B</bold>), lateral view (<bold>C</bold>). Scale bar = 1 mm. For abbreviations see text.</p></caption><graphic xmlns:xlink="http://www.w3.org/1999/xlink" xlink:href="zookeys-601-111-g003.jpg" position="float" orientation="portrait" xlink:type="simple" id="oo_94043.jpg"/></fig></tp:treatment-sec><tp:treatment-sec sec-type="remarks"><title>Remarks.</title><p>This new species could be assigned to the second group characterised by modestly developed paraterga. However, it differs from three its congeners, <italic><tp:taxon-name><tp:taxon-name-part taxon-name-part-type="genus">Streptogonopus</tp:taxon-name-part> <tp:taxon-name-part taxon-name-part-type="species">neglectus</tp:taxon-name-part></tp:taxon-name></italic>, <italic><tp:taxon-name><tp:taxon-name-part taxon-name-part-type="genus">Streptogonopus</tp:taxon-name-part> <tp:taxon-name-part taxon-name-part-type="species">phipsoni</tp:taxon-name-part></tp:taxon-name></italic>, and <italic><tp:taxon-name><tp:taxon-name-part taxon-name-part-type="genus">Streptogonopus</tp:taxon-name-part> <tp:taxon-name-part taxon-name-part-type="species">nitens</tp:taxon-name-part></tp:taxon-name></italic> in solenomere and solenophore being equal in length and strongly coiled twice and the solenophore having a small spine at its middle.</p></tp:treatment-sec></tp:taxon-treatment>
